# Supplementary material for: Digital Evaluation of Orbital Cyst Associated with Microphthalmos: Characteristics and Their Relationship with Orbital Volume
Source: PLoS One. 2016 Jun 17;11(6):e0157819. doi: 10.1371/journal.pone.0157819 (PMC4912088; doi:10.1371/journal.pone.0157819)
Supplement: S1 File — (XLS) [file pone.0157819.s001.xls]

## Sheet: Sheet1
Name	No.	Side	Sex	Age(y)	Number of cysts	Position of cysts			Cyst Volume(ml)	Globe Volume(ml)		Cyst-plus-globe Volume(ml)	Orbit Volume(ml)		MCR orbit volume	Orbit Height(mm)		MCR orbit height	Orbit Width(mm)		MCR orbit width	Orbit Depth(mm)		MCR orbit depth	Displacment of orbital rims(mm)
						Muscle cone	Equator	Quadrant		Microphthalmic	Contralateral		Microphthalmic	Contralateral		Microphthalmic	Contralateral		Microphthalmic	Contralateral		Microphthalmic	Contralateral		Superior	Inferior	Medial	Lateral
	1	1	1	0.67	1	in	Anterior	Infratemporal	3.851	0.11304	5.42185	3.96404	8.386	9.553	0.877839	26.9	27.6	0.974638	25.4	27.6	0.92029	36.9	37.4	0.986631	0.5	-0.3	0.2	1.7
	2	1	1	32	1	out	Anterior	Infratemporal	2.839	0.321392	7.9824	3.16039	21.673	20.588	1.0527	35.3	35.3	1	34.7	35.4	0.980226	45.4	44.7	1.01566	0	0	0	-0.5
	3	1	2	4	1	out	Anterior	Infratemporal	5.83	0.605824	6.12147	6.43582	16.572	16.236	1.02069	31.4	33	0.951515	31.2	32.1	0.971963	42.7	40.9	1.04401	0.5	1.6	0.3	1.7
	4	2	1	29	1	in	Posterior	Infranasal	0.403	1.04686	7.69621	1.44986	18.281	23.004	0.794688	32.6	37.1	0.878706	33.9	38	0.892105	44.4	49.3	0.900609	1.8	2.9	0.6	5.5
	5	1	2	24	1	in	Posterior	Infranasal	0.76	0.448693	6.70542	1.20869	15.691	19.639	0.798971	33.9	37.2	0.91129	31.9	33.6	0.949405	41.1	44.3	0.927765	1.7	2.8	0.3	3.6
	6	1	1	11	1	in	Posterior	Supranasal	0.734	0.90432	6.70542	1.63832	16.008	19.187	0.834315	28.9	34	0.85	28.4	33.7	0.84273	41.5	45.5	0.912088	0.7	4	0.3	4.9
	7	2	1	6	1	in	Posterior	Central	0.042	0.420947	5.20108	0.462947	12.124	15.126	0.801534	29.3	33.5	0.874627	29.4	33.8	0.869822	37	40.8	0.906863	1.7	2.3	0.3	3.9
	8	1	1	32	1	in	Posterior	Central	0.292	1.04686	6.87883	1.33886	17.005	18.974	0.896226	30	33.3	0.900901	35.4	38.5	0.919481	45.6	47	0.970213	1.2	2.5	0.3	1.7
	9	2	2	30	1	in	Posterior	Central	0.169	2.75693	6.96664	2.92593	20.293	21.706	0.934903	31.9	32.3	0.987616	35.8	37.3	0.959786	48.9	49.9	0.97996	0.8	0.6	0.3	1.9
	10	1	1	6	1	out	Posterior	Supratemporal	7.384	0.157399	6.70542	7.5414	16.168	16.77	0.964103	29.7	31.7	0.936909	31.6	33.2	0.951807	39.4	42	0.938095	0.5	1.1	0.1	1.8
	11	2	1	13	1	out	Anterior	Infranasal	2.085	0.157399	7.23456	2.2424	14.994	18.861	0.794974	29.7	31.2	0.951923	31.5	35.7	0.882353	49.3	52.7	0.935484	1.4	2.5	0.3	3.9
	12	2	2	5	1	in	Posterior	Central	0.728	4.31353	6.3674	5.04153	15.125	16.708	0.905255	29.3	30.2	0.970199	30.9	32.4	0.953704	41.5	42.5	0.976471	0.3	1.3	0.2	0.8
	13	1	1	3	1	in	Posterior	Central	0.081	1.04686	7.32537	1.12786	13.413	18.243	0.735241	26	30.6	0.849673	29	32.4	0.895062	39.1	41.6	0.939904	1.9	3.2	0.4	2.5
	14	1	1	11	1	in	Posterior	Infratemporal	1.106	0.973854	7.32537	2.07985	21.348	22.077	0.966979	31.1	34.2	0.909357	35.2	36.5	0.964384	48.3	48.7	0.991786	1.2	1.4	0.2	0.7
	15	1	1	9	1	out	Posterior	Infratemporal	2.425	0.258024	6.70542	2.68302	15.246	18.785	0.811605	26.9	31.5	0.853968	29.6	34.5	0.857971	42.5	44.5	0.955056	1.7	3.5	0.3	3.6
	16	2	2	2	2	out	Anterior	Supratemporal, Infratemporal	7.551	0.523333	6.20273	8.07433	14.544	15.198	0.956968	31.4	33.6	0.934524	30.3	32	0.946875	37.1	37.7	0.984085	1.5	2	0.5	2.5
	17	2	1	32	1	out	At	Infratemporal	1.362	0.795925	6.45081	2.15792	21.798	22.117	0.985577	35.5	34.6	1.02601	33.2	34	0.976471	47.5	48.7	0.975359	1.3	0.4	0.3	1.5
	18	1	1	2	1	in	Posterior	Supranasal	2.792	1.31642	6.20273	4.10842	16.402	16.778	0.97759	28.8	30.9	0.932039	32.9	31.9	1.03135	40.1	40.9	0.98044	2.2	0.9	0.5	2.8
	19	2	2	19	1	out	At	Infratemporal	6.575	0.477632	6.70542	7.05263	19.31	19.063	1.01296	33.2	37.1	0.894879	35.7	38.3	0.932115	44.9	45.8	0.980349	1.4	2.2	0.3	1.9
	20	1	2	1	1	in	Posterior	Infratemporal	0.429	2.491	5.401	2.92	9.767	10.941	0.892697	26.1	27	0.966667	26.9	27.9	0.964158	33.8	34.1	0.991202	1.6	2	0.3	1.9
Side	1=right;2=left
Sex	1=male;2=female
