# Supplementary material for: Digital Evaluation of Orbital Cyst Associated with Microphthalmos: Characteristics and Their Relationship with Orbital Volume
Source: PLoS One. 2016 Jun 17;11(6):e0157819. doi: 10.1371/journal.pone.0157819 (PMC4912088; doi:10.1371/journal.pone.0157819)
Supplement: S2 File — (XLSX) [file pone.0157819.s002.xlsx]

## Sheet: Sheet1
Name	No.	Side	Sex	Age(y)	Globe Volume(ml)		Orbit Volume(ml)		MCR orbit volume	Orbit Height(mm)		MCR orbit height	Orbit Width(mm)		MCR orbit width	Orbit Depth(mm)		MCR orbit depth	Displacment of orbital rims(mm)
					Microphthalmic	Contralateral	Microphthalmic	Contralateral		Microphthalmic	Contralateral		Microphthalmic	Contralateral		Microphthalmic	Contralateral		Superior	Inferior	Medial	Lateral
	1	1	2	5	0.972	7.854	14.46	17.795	0.812588	28.7	33.2	0.864458	31.1	31.9	0.974922	41	40.8	1.0049	3.4	2.1	0.5	4.3
	2	1	2	4	1.302	6.508	11.924	15.187	0.785145	29.3	32.8	0.893293	27.7	30.9	0.89644	36.8	38.4	0.958333	1.3	3.8	0.8	2.6
	3	1	2	1	0.523	6.086	9.046	12.843	0.704353	26.4	31.6	0.835443	28.7	32.1	0.894081	35.5	37.1	0.956873	1.5	3.6	0.5	3.3
	4	1	1	7	1.108	9.938	18.346	21.991	0.83425	35.5	36	0.986111	33.8	36.5	0.926027	46.2	46.9	0.985075	1.3	1.5	0.5	1.8
	5	1	2	0.33	1.157	4.957	8.181	10.038	0.815003	26.6	28.1	0.946619	26.6	28.2	0.943262	29.7	30.5	0.97377	1	3.1	0.8	2.1
	6	1	1	4	0.231	7.521	13.665	18.741	0.72915	28.1	34.2	0.821637	27.8	32.3	0.860681	39.5	42	0.940476	2.2	4.7	0.5	3.6
	7	1	1	3	1.098	6.818	13.972	16.059	0.870042	31.2	33.2	0.939759	30.1	31.8	0.946541	37	39.4	0.939086	0.7	2.8	0.3	2.8
	8	1	1	1	3.706	6.618	13.153	15.705	0.837504	29.6	30.1	0.983389	32.6	34.2	0.953216	33.6	33.6	1	3	0.5	0.3	2.5
	9	1	1	1	0.963	7.23	13.202	15.723	0.839662	28.4	33.7	0.84273	30.4	32	0.95	37.5	37.6	0.99734	2.2	2.1	0.3	1.7
	10	1	2	4	0.537	7.001	12.086	16.108	0.75031	27	32.7	0.825688	30.7	33.6	0.91369	38.7	40.3	0.960298	2.4	3.8	0.3	3.5
	11	1	2	3	0.829	6.944	12.798	18.307	0.699077	28.2	34	0.829412	27.9	31.6	0.882911	40.3	40.9	0.98533	2.2	3.4	0.8	5
	12	1	1	2	0.789	7.968	13.015	16.185	0.80414	28.5	31.6	0.901899	30.3	31.5	0.961905	36.5	37.3	0.978552	1.3	2.5	0.5	2.2
	13	1	1	0.25	0.5	4.881	7.484	10.3	0.726602	21.6	26.6	0.81203	22.8	27.7	0.823105	30.4	32.1	0.94704	1.9	4.1	0.3	4.5
	14	1	1	0.92	1.352	5.707	11.238	14.365	0.782318	28	31.1	0.900322	26.1	28.3	0.922261	34.4	35	0.982857	2.3	2.6	0.4	3.5
	15	1	2	1	1.525	5.489	12.438	15.028	0.827655	26.7	29.6	0.902027	27.9	29.9	0.93311	35.5	36.9	0.96206	1.1	3.8	0.5	2.3
	16	1	2	2	2.748	7.11	15.064	16.778	0.897842	33.2	35	0.948571	32.3	33	0.978788	38.1	38.4	0.992188	1.8	1.5	0.3	2.5
	17	1	2	8	0.927	7.671	17.208	20.539	0.837821	32.4	35.5	0.912676	34.1	34.9	0.977077	39.4	40.5	0.97284	1.5	2.8	0.3	2.8
	18	1	2	6	0.501	6.506	12.585	16.837	0.747461	31.9	34.8	0.916667	30.3	32.5	0.932308	38.8	40.8	0.95098	1.5	3.3	0.6	3
	19	1	1	0.25	0.315	4.315	7.499	10.186	0.736207	22.1	27.3	0.809524	26.2	28.7	0.912892	30.5	31.5	0.968254	2.3	3.4	0.3	3.3
	20	1	1	3	1.587	7.558	14.147	17.409	0.812626	31.4	34.1	0.920821	31.3	34.4	0.909884	37.9	39.6	0.957071	1.2	3.9	0.3	3
	21	2	1	4	1.458	7.115	12.53	15.822	0.791935	30.8	34.1	0.903226	29.7	33.2	0.894578	40	41.9	0.954654	2.4	0.5	0.3	3
	22	2	2	3	0.229	5.742	10.843	13.203	0.821253	29.8	31.4	0.949045	29.1	32.2	0.903727	37.2	38.6	0.963731	0.5	2.6	0.3	2.7
	23	2	2	0.58	0.552	5.037	9.399	12.361	0.760375	24.3	26.9	0.903346	25.2	29.1	0.865979	32.5	35	0.928571	2.5	2.8	0.5	3.2
	24	2	1	0.5	4.094	8.337	14.296	16.461	0.868477	30.7	31.6	0.971519	29.6	31.6	0.936709	39.7	41	0.968293	0.3	2.2	0.3	1.4
	25	2	1	2	0.433	6.972	12.657	16.059	0.788156	29.1	31.4	0.926752	28.6	32.4	0.882716	23.5	30.7	0.765472	1.2	5	1.3	4
	26	2	1	1	2.731	7.754	16.614	20.086	0.827143	30.4	33	0.921212	30.2	33.7	0.896142	38.6	39.6	0.974747	2.1	1.6	0.4	3.5
	27	2	1	2	3.486	6.518	30.3	34.7	0.873199	26.9	31.4	0.856688	30.3	34.7	0.873199	39.4	41	0.960976	1.1	3.5	0.5	3.4
	28	2	1	0.17	1.566	4.308	7.579	8.768	0.864393	23.8	27	0.881481	25.1	26.5	0.94717	29.5	31.3	0.942492	1.1	2.8	0.5	0.2
	29	2	2	2	2.358	7.603	11.921	14.992	0.795157	30.5	31.5	0.968254	28.8	30.9	0.932039	37.3	37.9	0.984169	0.5	1.9	0.3	1.6
	30	2	1	0.5	0.278	5.488	7.985	11.252	0.709652	26.2	30.3	0.864686	24.1	29.1	0.828179	32.5	32.8	0.990854	1.4	3.6	0.5	4.2
	31	2	1	1	1.31	6.594	12.557	16.369	0.767121	26.6	31	0.858065	28.7	30.7	0.934853	35.8	38.2	0.937173	2	2.6	0.3	3.7
	32	1	1	4	2.083	7.164	15.873	18.167	0.873727	30.4	32.9	0.924012	32.7	33.2	0.98494	44.1	44	1.00227	1.5	1.5	0.5	2.2
	33	1	1	4	0.167	7.193	11.856	15.645	0.757814	29.6	31	0.954839	30.3	30.4	0.996711	39.4	40.1	0.982544	1.5	3.1	0.5	2.5
	34	1	2	19	0.478	7.235	17.654	21.37	0.826111	30.8	34.7	0.887608	35.3	40.8	0.865196	48.6	49.6	0.979839	2.6	1.5	0.3	4
	35	1	2	40	0.356637	6.2847	14.969	18.113	0.826423	28	32.1	0.872274	27.5	32.8	0.838415	42.3	43.9	0.963554	2.2	2.5	0.5	4.7
	36	2	1	2	2.66295	6.96664	12.733	15.134	0.841351	27.3	31	0.880645	27.8	30.9	0.899676	39.1	41	0.953659	1.3	1.6	0.3	1.8
	37	2	2	8	1.09751	7.9824	16.54	19.909	0.83078	32.1	34.1	0.941349	32.9	33.9	0.970501	40.1	42.5	0.943529	0.5	2	0.6	1.3
	38	1	2	26	1.14976	5.34758	15.862	18.308	0.866397	30.4	35.2	0.863636	31.2	34	0.917647	45	46.6	0.965665	1.9	2.9	0.5	2.8
	39	2	2	20	0.775341	6.45081	17.261	18.847	0.915849	35.2	37.1	0.948787	33	35.8	0.921788	42.8	44.8	0.955357	1.3	1.7	0.3	3.3
	40	1	1	1	0.332869	6.2847	12.022	16.562	0.725879	23.8	28.5	0.835088	25.6	30.7	0.833876	37.2	41.3	0.900726	1.8	3.2	0.3	4.5
	41	1	2	30	0.838177	7.41694	17.251	21.917	0.787106	33.6	37.6	0.893617	31.1	34.8	0.893678	44.7	45.8	0.975983	1.4	3.6	0.3	2.2
	42	2	2	3	1.09751	5.88197	14.458	17.26	0.837659	30.4	32.8	0.926829	31.5	33.6	0.9375	40.6	40.5	1.00247	1.2	1.4	0.3	2.1
	43	2	2	20	3.42218	7.60235	20.361	22.065	0.922774	38.4	38.5	0.997403	38	38.3	0.992167	44.6	46.1	0.967462	0.5	1.9	0.3	0.3
	44	2	2	6	3.871	6.623	15.26	15.931	0.957881	32.4	33.5	0.967164	33.2	33.8	0.982249	36.4	36.7	0.991826	0.9	1.6	0.2	1.7
	45	2	2	21	1.02214	7.50926	17.6	21.117	0.833452	28.7	31.9	0.899687	35	35.8	0.977654	45.5	48.2	0.943983	1.8	2.5	0.3	2.4
	46	2	2	22	0.407513	7.0552	14.754	19	0.776526	29.3	33.8	0.866864	31.6	37.1	0.851752	45.1	47.2	0.955508	1.8	3.4	0.5	5.3
	47	2	1	0.42	0.0735849	5.42185	8.222	11.712	0.702015	24.5	29.2	0.839041	25	29.1	0.859107	31.6	33.1	0.954683	1.2	3.7	0.3	2.7
	48	1	2	17	1.31642	6.79175	16.599	19.587	0.84745	33	35.9	0.91922	35.9	37.2	0.965054	43	45.3	0.949227	1.3	2.2	0.5	1.9
	49	1	2	1	0.659249	5.12885	10.947	13.354	0.819754	25.3	29.6	0.85473	26.8	30.4	0.881579	32.8	34.1	0.961877	1.9	2.8	0.5	2.8
	50	2	2	26	2.18402	6.3674	19.516	22.18	0.879892	29.3	33.9	0.864307	30.8	35.3	0.872521	44.3	46	0.963043	2	3.1	0.5	3.7
	51	2	2	0.33	0.344617	5.20108	8.494	11.473	0.740347	23.7	28.8	0.822917	23.7	29	0.817241	32.4	34.4	0.94186	2.8	3.3	0.4	4.7
	52	1	1	10	0.677732	7.41694	11.437	18.309	0.624665	30.8	37	0.832432	26	33.8	0.769231	40.2	44	0.913636	4	2.3	0.3	7.3
	53	1	1	4	0.203586	7.32537	15.664	18.866	0.830277	31.9	34.1	0.935484	33.3	33.6	0.991071	40.2	41.7	0.964029	1.6	2.1	0.3	3
	54	1	1	4	1.34567	7.0552	15.221	18.092	0.841311	33.4	34.2	0.976608	33.2	33.9	0.979351	38.7	40.4	0.957921	0.7	2.5	0.3	0.2
	55	2	2	23	3.88045	8.475	18.099	21.569	0.839121	31.1	35.7	0.871148	32.2	35.4	0.909605	43.2	46.5	0.929032	1.4	3.3	0.6	2.5
	56	2	1	1	0.321392	5.57245	11.286	15.986	0.705993	26.1	31.1	0.839228	29.5	32.5	0.907692	32.8	35.2	0.931818	1.8	2.6	0.7	2.6
	57	2	1	31	0.203586	6.61982	12.752	18.167	0.701932	26.1	31.8	0.820755	27.9	35.3	0.790368	42.3	47.1	0.898089	2.2	3.2	0.3	6
	58	1	2	24	1.56266	7.60235	20.9	23.234	0.899544	35.8	35.8	1	40.7	40.5	1.00494	45.1	45.8	0.984716	0.6	0.3	0.3	1.5
	59	2	2	2	2.10363	6.2847	15.016	17.49	0.858548	30.9	34.9	0.885387	31.7	33.6	0.943452	40.5	42.6	0.950704	1	3.8	0.3	1.5
	60	1	1	20	0.927117	6.45081	16.453	19.696	0.835347	32.6	34.8	0.936782	33.9	35.1	0.965812	42.2	45.2	0.933628	1.7	2	0.3	2.1
	61	2	1	23	0.288549	6.70542	17.208	22.062	0.779984	28	33.6	0.833333	31	34.9	0.888252	43	46.4	0.926724	1.7	3.6	0.5	3.4
	62	2	1	9	2.30839	7.23456	15.537	17.108	0.908172	33.5	35	0.957143	30.1	33.3	0.903904	40.8	41.8	0.976077	1.5	2.4	0.3	2.4
	63	1	1	3	2.70967	6.04093	14.23	16.305	0.872738	30.8	32.6	0.944785	31.7	32.6	0.972393	40.1	41.7	0.961631	1.1	1.2	0.3	1.6
	64	1	2	0.58	1.14976	3.47738	7.411	9.666	0.766708	24.5	26.8	0.914179	26.8	27.9	0.960573	29.4	31.3	0.939297	1.1	2.7	0.3	2.5
	65	1	1	58	1.94883	7.50926	17.714	21.001	0.843484	34.5	38.2	0.903141	35.4	36.3	0.975207	47.9	48.8	0.981557	2.3	2.3	0.3	2.4
	66	1	1	4	3.42218	7.23456	16.196	18.616	0.870004	33.6	37.3	0.900804	31.1	34.7	0.896254	37.6	39.1	0.961637	3.1	1.8	0.3	4.7
	67	1	1	11	1.20365	7.23456	16.763	21.029	0.797137	33.6	37.9	0.886544	34.3	37	0.927027	42.3	44.3	0.954853	1.6	3.3	0.5	3.7
	68	1	1	13	0.0870696	6.45081	14.036	21.68	0.647417	29.3	33.7	0.869436	31.9	35.5	0.898592	44.7	49.4	0.904858	2	2.6	0.2	4.7
	69	1	1	0.08	0.659249	4.98639	7.725	9.78	0.789877	20.4	24.9	0.819277	26.9	28.4	0.947183	28.5	30.3	0.940594	2.3	3.4	0.3	2.7
	70	1	2	1	0.130858	4.91616	9.768	14.15	0.690318	25.5	30.3	0.841584	25.8	29.7	0.868687	31.5	35.5	0.887324	1.8	3.4	0.5	5.1
	71	1	1	17	0.258024	7.69621	16.41	20.561	0.798113	30.1	32.7	0.920489	32.5	34.5	0.942029	45.1	47.6	0.947479	2.1	1.9	0.5	3.9
	72	2	2	0.5	1.07199	4.06232	11.132	13.717	0.811548	29.2	32.3	0.904025	27.9	31	0.9	31.7	34.1	0.929619	1.3	1.6	0.3	2.6
	73	2	2	15	2.10363	8.67759	20.971	28.328	0.740292	35.1	40	0.8775	39	43.3	0.900693	48.9	50.4	0.970238	1.8	3.8	0.6	4
	74	1	1	15	0.288549	7.0552	17.172	21.326	0.805214	32.1	35.1	0.91453	34.6	39.9	0.867168	44.2	45.9	0.962963	2.2	1.5	0.3	4.7
	75	2	1	0.25	0.394369	4.44292	7.808	10.502	0.743477	23.3	27.3	0.85348	25.7	30	0.856667	30	33.7	0.890208	2.2	3.3	0.3	2
	76	2	2	10	0.0694207	6.45081	14.009	18.172	0.770911	32.7	35.6	0.918539	29.4	37.2	0.790323	40.3	42.1	0.957245	1.3	1.7	0.3	4.2
	77	2	1	27	0.299235	7.60235	17.221	22.254	0.773838	32.1	37.9	0.846966	33.2	38.6	0.860104	45.3	50.4	0.89881	1.5	5.1	0.2	2.2
	78	1	1	7	0.17192	7.41694	16.073	20.021	0.802807	32.1	35	0.917143	33.3	34.3	0.970845	42.5	44.6	0.952915	0.5	4.6	0.5	2.8
	79	2	1	1	0.9978	5.88197	12.814	16.772	0.764011	28.1	32.7	0.859327	27.8	32.8	0.847561	36.2	38.2	0.947644	0.8	3.8	0.4	2.3
	80	1	2	20	0.258024	7.60235	19.869	24.848	0.799622	34.2	37.6	0.909574	35.5	38.2	0.929319	45.8	48.9	0.936605	1.1	3.5	0.2	2.2
	81	2	2	12	0.195333	5.57245	17.009	20.574	0.826723	29.6	33.8	0.87574	30.8	35.3	0.872521	45.9	46.3	0.991361	0.4	4.4	0.1	2.6
	82	2	2	2	2.30839	7.0552	12.918	15.26	0.846527	26.2	30.1	0.870432	28.5	33.3	0.855856	37.8	38.9	0.971722	1.1	2.8	0.2	2.9
	83	1	1	0.5	0.0779123	5.49681	7.767	12.561	0.618342	26.1	29.8	0.875839	22.8	28	0.814286	33.7	34.2	0.98538	0.8	3.1	0.1	4.8
	84	2	1	27	0.0870696	6.70542	16.968	21.641	0.784067	24.4	29.3	0.832765	30.3	37.5	0.808	46.2	50.6	0.913043	1.1	5.8	0.2	3.5
	85	1	2	23	0.838177	8.5759	19.392	23.832	0.813696	31.3	35.2	0.889205	36	38.3	0.939948	49.8	50.8	0.980315	1.4	2.5	0.2	1.6
	86	2	1	13	0.267947	5.96109	16.604	22.057	0.752777	29.6	36.1	0.819945	33.2	37.6	0.882979	41.3	46	0.897826	2.3	4.1	0.1	3.4
	87	2	2	6	2.35088	5.64879	17.47	19.976	0.874549	32.7	34.2	0.95614	31.5	35.3	0.892351	42.4	42.2	1.00474	1.5	1.7	0.5	3.2
	88	2	2	7	2.14357	7.32537	15.233	17.937	0.84925	32.4	33.3	0.972973	32.3	35.2	0.917614	42.6	43.4	0.981567	0.3	1.1	0.3	1
	89	2	1	3	3.64652	6.53495	16.881	18.836	0.896209	29.1	32.4	0.898148	30	33.1	0.906344	41	41.1	0.997567	0.4	2.9	0.3	2.1
	90	1	1	14	0.102109	7.88623	15.692	23.358	0.671804	28.8	36.1	0.797784	31.7	38.2	0.829843	46	49	0.938776	3.6	4.5	0.5	7.5
	91	2	2	32	1.62868	9.19811	14.422	18.09	0.797236	27.1	32.6	0.831288	30.3	34.1	0.888563	44	46.2	0.952381	1.2	3.9	0.4	2.8
	92	1	1	5	0.179503	5.80354	13.65	18	0.758333	30.9	33.8	0.914201	30.9	33	0.936364	41.5	43.2	0.960648	1.5	2.3	0.2	3.1
	93	2	2	1	0.107482	4.91616	7.94	11.73	0.676897	23.4	29.4	0.795918	23.4	29.6	0.790541	33.7	36.2	0.930939	3	3.1	0.4	3.6
	94	1	2	9	0.448693	5.64879	16.15	21.19	0.762152	32.8	35.9	0.913649	34.8	37.1	0.938005	45.8	46.5	0.984946	1.1	3.3	0.4	2.8
	95	1	1	3	2.66295	6.04093	14.73	17.18	0.857392	30.3	34.3	0.883382	30.3	33.4	0.907186	39.1	40.2	0.972637	1.5	3.4	0.3	3.1
	96	1	1	9	1.09751	6.3674	16.37	18.92	0.865222	30.4	34	0.894118	32.9	35	0.94	43.9	44.5	0.986517	1.2	2.4	0.8	2
	97	2	1	3	0.258024	5.80354	12.34	16.73	0.737597	27.1	33	0.821212	29.1	33.5	0.868657	40.5	41.5	0.975904	2.8	4	0.3	4.2
	98	1	2	1	0.107482	6.45081	7.83	12.3	0.636585	27.7	32.6	0.849693	27.6	31.1	0.88746	30.5	32.4	0.941358	1.8	3	1	4
	99	1	1	1	0.187307	6.12147	8.34	15.77	0.528852	20.7	30.5	0.678689	25.9	32.1	0.806854	31.4	35.1	0.894587	3.7	5	0.3	7
	100	1	2	6	0.950294	5.96109	19.86	23.31	0.851995	30.1	32.7	0.920489	34.7	35.8	0.969274	45.7	46	0.993478	1.6	2.5	0.7	1.7
Side	1=right;2=left
Sex	1=male;2=female
