# Supplementary material for: Digital Evaluation of Orbital Cyst Associated with Microphthalmos: Characteristics and Their Relationship with Orbital Volume
Source: PLoS One. 2016 Jun 17;11(6):e0157819. doi: 10.1371/journal.pone.0157819 (PMC4912088; doi:10.1371/journal.pone.0157819)
Supplement: S3 File — (XLSX) [file pone.0157819.s003.xlsx]

## Sheet: Sheet1
Name	No.	Side	Sex	Age(y)	Globe Volume(ml)		Orbit Volume(ml)		MCR orbit volume	Orbit Height(mm)		MCR orbit height	Orbit Width(mm)		MCR orbit width	Orbit Depth(mm)		MCR orbit depth	Displacment of orbital rims(mm)
					Microphthalmic	Contralateral	Microphthalmic	Contralateral		Microphthalmic	Contralateral		Microphthalmic	Contralateral		Microphthalmic	Contralateral		Superior	Inferior	Medial	Lateral
	1	1	2	5	0.972	7.854	14.46	17.795	0.812588	28.7	33.2	0.864458	31.1	31.9	0.974922	41	40.8	1.0049	3.4	2.1	0.5	4.3
	14	1	1	1	1.352	5.707	11.238	14.365	0.782318	28	31.1	0.900322	26.1	28.3	0.922261	34.4	35	0.982857	2.3	2.6	0.4	3.5
	18	1	2	6	0.501	6.506	12.585	16.837	0.747461	31.9	34.8	0.916667	30.3	32.5	0.932308	38.8	40.8	0.95098	1.5	3.3	0.6	3
	23	2	2	0.58	0.552	5.037	9.399	12.361	0.760375	24.3	26.9	0.903346	25.2	29.1	0.865979	32.5	35	0.928571	2.5	2.8	0.5	3.2
	27	2	1	2	3.486	6.518	30.3	34.7	0.873199	26.9	31.4	0.856688	30.3	34.7	0.873199	39.4	41	0.960976	1.1	3.5	0.5	3.4
	29	2	2	2	2.358	7.603	11.921	14.992	0.795157	30.5	31.5	0.968254	28.8	30.9	0.932039	37.3	37.9	0.984169	0.5	1.9	0.3	1.6
	32	1	1	4	2.083	7.164	15.873	18.167	0.873727	30.4	32.9	0.924012	32.7	33.2	0.98494	44.1	44	1.00227	1.5	1.5	0.5	2.2
	36	2	1	2	2.66295	6.96664	12.733	15.134	0.841351	27.3	31	0.880645	27.8	30.9	0.899676	39.1	41	0.953659	1.3	1.6	0.3	1.8
	38	1	2	26	1.14976	5.34758	15.862	18.308	0.866397	30.4	35.2	0.863636	31.2	34	0.917647	45	46.6	0.965665	1.9	2.9	0.5	2.8
	41	1	2	30	0.838177	7.41694	17.251	21.917	0.787106	33.6	37.6	0.893617	31.1	34.8	0.893678	44.7	45.8	0.975983	1.4	3.6	0.3	2.2
	42	2	2	3	1.09751	5.88197	14.458	17.26	0.837659	30.4	32.8	0.926829	31.5	33.6	0.9375	40.6	40.5	1.00247	1.2	1.4	0.3	2.1
	43	2	2	20	3.42218	7.60235	20.361	22.065	0.922774	38.4	38.5	0.997403	38	38.3	0.992167	44.6	46.1	0.967462	0.5	1.9	0.3	0.3
	44	2	2	6	3.871	6.623	15.26	15.931	0.957881	32.4	33.5	0.967164	33.2	33.8	0.982249	36.4	36.7	0.991826	0.9	1.6	0.2	1.7
	45	2	2	21	1.02214	7.50926	17.6	21.117	0.833452	28.7	31.9	0.899687	35	35.8	0.977654	45.5	48.2	0.943983	1.8	2.5	0.3	2.4
	46	2	2	22	0.407513	7.0552	14.754	19	0.776526	29.3	33.8	0.866864	31.6	37.1	0.851752	45.1	47.2	0.955508	1.8	3.4	0.5	5.3
	48	1	2	17	1.31642	6.79175	16.599	19.587	0.84745	33	35.9	0.91922	35.9	37.2	0.965054	43	45.3	0.949227	1.3	2.2	0.5	1.9
	52	1	1	10	0.677732	7.41694	11.437	18.309	0.624665	30.8	37	0.832432	26	33.8	0.769231	40.2	44	0.913636	4	2.3	0.3	7.3
	54	1	1	4	1.34567	7.0552	15.221	18.092	0.841311	33.4	34.2	0.976608	33.2	33.9	0.979351	38.7	40.4	0.957921	0.7	2.5	0.3	0.2
	55	2	2	23	3.88045	8.475	18.099	21.569	0.839121	31.1	35.7	0.871148	32.2	35.4	0.909605	43.2	46.5	0.929032	1.4	3.3	0.6	2.5
	57	2	1	31	0.203586	6.61982	12.752	18.167	0.701932	26.1	31.8	0.820755	27.9	35.3	0.790368	42.3	47.1	0.898089	2.2	3.2	0.3	6
	58	1	2	24	1.56266	7.60235	20.9	23.234	0.899544	35.8	35.8	1	40.7	40.5	1.00494	45.1	45.8	0.984716	0.6	0.3	0.3	1.5
	59	2	2	2	2.10363	6.2847	15.016	17.49	0.858548	30.9	34.9	0.885387	31.7	33.6	0.943452	40.5	42.6	0.950704	1	3.8	0.3	1.5
	61	2	1	23	0.288549	6.70542	17.208	22.062	0.779984	28	33.6	0.833333	31	34.9	0.888252	43	46.4	0.926724	1.7	3.6	0.5	3.4
	62	2	1	9	2.30839	7.23456	15.537	17.108	0.908172	33.5	35	0.957143	30.1	33.3	0.903904	40.8	41.8	0.976077	1.5	2.4	0.3	2.4
	63	1	1	3	2.70967	6.04093	14.23	16.305	0.872738	30.8	32.6	0.944785	31.7	32.6	0.972393	40.1	41.7	0.961631	1.1	1.2	0.3	1.6
	64	1	2	0.58	1.14976	3.47738	7.411	9.666	0.766708	24.5	26.8	0.914179	26.8	27.9	0.960573	29.4	31.3	0.939297	1.1	2.7	0.3	2.5
	65	1	1	58	1.94883	7.50926	17.714	21.001	0.843484	34.5	38.2	0.903141	35.4	36.3	0.975207	47.9	48.8	0.981557	2.3	2.3	0.3	2.4
	67	1	1	11	1.20365	7.23456	16.763	21.029	0.797137	33.6	37.9	0.886544	34.3	37	0.927027	42.3	44.3	0.954853	1.6	3.3	0.5	3.7
	68	1	1	13	0.0870696	6.45081	14.036	21.68	0.647417	29.3	33.7	0.869436	31.9	35.5	0.898592	44.7	49.4	0.904858	2	2.6	0.2	4.7
	77	2	1	27	0.299235	7.60235	17.221	22.254	0.773838	32.1	37.9	0.846966	33.2	38.6	0.860104	45.3	50.4	0.89881	1.5	5.1	0.2	2.2
	80	1	2	20	0.258024	7.60235	19.869	24.848	0.799622	34.2	37.6	0.909574	35.5	38.2	0.929319	45.8	48.9	0.936605	1.1	3.5	0.2	2.2
	81	2	2	12	0.195333	5.57245	17.009	20.574	0.826723	29.6	33.8	0.87574	30.8	35.3	0.872521	45.9	46.3	0.991361	0.4	4.4	0.1	2.6
	85	1	2	23	0.838177	8.5759	19.392	23.832	0.813696	31.3	35.2	0.889205	36	38.3	0.939948	49.8	50.8	0.980315	1.4	2.5	0.2	1.6
	86	2	1	13	0.267947	5.96109	16.604	22.057	0.752777	29.6	36.1	0.819945	33.2	37.6	0.882979	41.3	46	0.897826	2.3	4.1	0.1	3.4
	87	2	2	6	2.35088	5.64879	17.47	19.976	0.874549	32.7	34.2	0.95614	31.5	35.3	0.892351	42.4	42.2	1.00474	1.5	1.7	0.5	3.2
	90	1	1	14	0.102109	7.88623	15.692	23.358	0.671804	28.8	36.1	0.797784	31.7	38.2	0.829843	46	49	0.938776	3.6	4.5	0.5	7.5
	92	1	1	5	0.179503	5.80354	13.65	18	0.758333	30.9	33.8	0.914201	30.9	33	0.936364	41.5	43.2	0.960648	1.5	2.3	0.2	3.1
	93	2	2	1	0.107482	4.91616	7.94	11.73	0.676897	23.4	29.4	0.795918	23.4	29.6	0.790541	33.7	36.2	0.930939	3	3.1	0.4	3.6
	94	1	2	9	0.448693	5.64879	16.15	21.19	0.762152	32.8	35.9	0.913649	34.8	37.1	0.938005	45.8	46.5	0.984946	1.1	3.3	0.4	2.8
	100	1	2	6	0.950294	5.96109	19.86	23.31	0.851995	30.1	32.7	0.920489	34.7	35.8	0.969274	45.7	46	0.993478	1.6	2.5	0.7	1.7
Side	1=right;2=left
Sex	1=male;2=female
